# Supplementary material for: Genetic inhibition of the atypical kinase Wee1 selectively drives apoptosis of p53 inactive tumor cells
Source: BMC Cancer. 2014 Jun 13;14:430. doi: 10.1186/1471-2407-14-430 (PMC4229861; doi:10.1186/1471-2407-14-430)
Supplement: Additional file 4 — NCI-H1299 cells transfected with control (NT1) siRNA. [file 1471-2407-14-430-S4.zip]

Archive with 1 entries (1 files):
- 1544688621118841_add4.wmv
